# Supplementary material for: Self-Induced Anaerobic Fermented Products of Bacillus subtilis M6 and Lactiplantibacillus plantarum R101 Improve Growth Performance in Broilers
Source: Animals (Basel). 2026 Jun 6;16(12):1754. doi: 10.3390/ani16121754 (PMC13295642; doi:10.3390/ani16121754)
Supplement: Supplementary file 1 [file animals-16-01754-s001.zip]

Archive with 1 entries (1 files):
- animals-4337357-supplementary.pdf
